# Supplementary material for: Proton Beam Therapy versus Photon Radiotherapy for Stage I Non-Small Cell Lung Cancer
Source: Cancers (Basel). 2022 Jul 26;14(15):3627. doi: 10.3390/cancers14153627 (PMC9329768; doi:10.3390/cancers14153627)
Supplement: Supplementary file 1 [file cancers-14-03627-s001.zip]

Archive with 1 entries (1 files):
- cancers-1806005-supplementary.pdf
